# Supplementary material for: Multidimensional Benefits of Improved Sanitation: Evaluating ‘PEE POWER®’ in Kisoro, Uganda
Source: Int J Environ Res Public Health. 2020 Mar 25;17(7):2175. doi: 10.3390/ijerph17072175 (PMC7177953; doi:10.3390/ijerph17072175)
Supplement: Supplementary file 1 [file ijerph-17-02175-s001.zip]

Archive with 3 entries (3 files):
- Questionnaire round 1.pdf
- Questionnaire round 2.pdf
- Questionnaire round 3.pdf
